# Supplementary material for: The Asian Pacific Association of the Study of the Liver expert survey on artificial intelligence-assisted reporting of liver histopathology in metabolic dysfunction associated fatty liver disease
Source: Hepatol Int. 2026 May 13;20(3):539–49. doi: 10.1007/s12072-026-11092-6 (PMC13332892; doi:10.1007/s12072-026-11092-6)
Supplement: Supplementary file 3 — Supplementary file3 (XLSX 32 KB) [file 12072_2026_11092_MOESM3_ESM.xlsx]

## Sheet: All responses
Column1	Column3	Column4	Column5	Column6	Column7	Column8	Column9	Column10	Column11	Column12	Column13	Column14	Column15	Column16	Column17	Column18	Column19	Column20	Column21	Column22	Column23	Column24	Column25	Column26	Column27	Column28	Column29	Column30	Column31	Column32	Column33	Column34	Column35	Column36	Column37	Column38	Column39	Column40	Column41	Column42	Column43	Column44	Column45	Column46	Column47	Column48	Column49	Column50	Column51
Timestamp	1. Please indicate your professional background:	2. How many years of experience do you have in your field?	3. Liver histology is an imperfect gold standard for the evaluation of MASH and for the grading and staging of histological features of MAFLD.	4. Liver histology is an imperfect gold standard for the development of non-invasive tests for MASH diagnosis and prognosis.	5. Which scoring system do you use for research / clinical trials of MAFLD/MASH? (Select all that apply)	6. Which scoring system do you use in clinical practice for MAFLD/MASH? (Select all that apply)	7. Restricted ordinal histological categories of fibrosis staging are suboptimal for assessing fibrosis progression/regression in clinical trials.	8. There is a need to integrate Digital Pathology with image analysis and/or artificial intelligence based analysis with existing histological evaluation for fibrosis staging in the evaluation of MASH.	9. There is a need to integrate Digital Pathology with image analysis and/or artificial intelligence based analysis with existing histological evaluation for grading of steatosis in the evaluation of MASH.	10. There is a need to integrate Digital Pathology with image analysis and/or artificial intelligence based analysis with existing histological evaluation for grading of ballooning in the evaluation of MASH.	11. There is a need to integrate Digital Pathology with image analysis and/or artificial intelligence based analysis with existing histological evaluation for grading of lobular inflammation in the evaluation of MASH.	12. DP/AI can improve the reproducibility of fibrosis scoring in MASH.	13. DP/AI can improve the reproducibility of steatosis, lobular inflammation, and ballooning scoring in MASH.	14. DP/AI can reduce subjectivity in interpreting borderline MASH grading and fibrosis stages.	15. DP/AI can be an effective decision support tool for pathologists in grading and staging MASH.	16. Which histological trial endpoints could DP/AI most effectively support or enhance? (Select all that apply)	17. DP/AI should supplement, not replace, human pathology review in clinical practice.	18. DP/AI based fibrosis evaluation can serve as the comparator for development of non-invasive tests.	19. Development, validation and standardization of DP/AI tools should be an area of high priority in assessing MAFLD/MASH, particularly for clinical trials and drug development.	20. Formal Professional Society guidelines (e.g. APASL, EASL, AASLD) should be established for the use of DP/AI in assessing MAFLD.	21. Defined standards for data quality, expert input, validation, performance and transparency of AI models should be formulated for their use in clinical practice or trials for MAFLD assessment.	22. Validation of AI algorithms for MASH/fibrosis scoring should be multi-centre across different population cohorts to ensure reproducibility and generalizability.	23. Pathologists should retain final authority in grading and fibrosis staging, even when AI tools are used.	24. AI model performance should be reported together with documentation of pre-analytical parameters (e.g. specimen handling, fixation, section thickness, staining, scanner specifications) to ensure result interpretability and reproducibility.	25. The following validation metrics should be prioritized for DP/AI based MASH/fibrosis assessment tools (select all that apply):	26. What do you consider the most appropriate primary comparator when validating AI tools for the assessment of MASH? (Select all that apply)	3. Liver histology is an imperfect gold standard for the evaluation of MASH and for the grading and staging of histological features of MAFLD.	4. Liver histology is an imperfect gold standard for the development of non-invasive tests for MASH diagnosis and prognosis.	5. Which scoring system do you use for research / clinical trials of MAFLD/MASH? (Select all that apply)	6. Which scoring system do you use in clinical practice for MAFLD/MASH? (Select all that apply)	7. Restricted ordinal histological categories of fibrosis staging are suboptimal for assessing fibrosis progression/regression in clinical trials.	8. There is a need to integrate Digital Pathology with image analysis and/or artificial intelligence based analysis with existing histological evaluation for fibrosis staging in the evaluation of MASH.	9. There is a need to integrate Digital Pathology with image analysis and/or artificial intelligence based analysis with existing histological evaluation for grading of steatosis in the evaluation of MASH.	10. There is a need to integrate Digital Pathology with image analysis and/or artificial intelligence based analysis with existing histological evaluation for grading of ballooning in the evaluation of MASH.	11. There is a need to integrate Digital Pathology with image analysis and/or artificial intelligence based analysis with existing histological evaluation for grading of lobular inflammation in the evaluation of MASH.	12. DP/AI can improve the reproducibility of fibrosis scoring in MASH.	13. DP/AI can improve the reproducibility of steatosis, lobular inflammation, and ballooning scoring in MASH.	14. DP/AI can reduce subjectivity in interpreting borderline MASH grading and fibrosis stages.	15. DP/AI can be an effective decision support tool for pathologists in grading and staging MASH.	16. Which histological trial endpoints could DP/AI most effectively support or enhance? (Select all that apply)	17. DP/AI should supplement, not replace, human pathology review in clinical practice.	18. DP/AI based fibrosis evaluation can serve as the comparator for development of non-invasive tests.	19. Development, validation and standardization of DP/AI tools should be an area of high priority in assessing MAFLD/MASH, particularly for clinical trials and drug development.	20. Formal Professional Society guidelines (e.g. APASL, EASL, AASLD) should be established for the use of DP/AI in assessing MAFLD.	21. Defined standards for data quality, expert input, validation, performance and transparency of AI models should be formulated for their use in clinical practice or trials for MAFLD assessment.	22. Validation of AI algorithms for MASH/fibrosis scoring should be multi-centre across different population cohorts to ensure reproducibility and generalizability.	23. Pathologists should retain final authority in grading and fibrosis staging, even when AI tools are used.	24. AI model performance should be reported together with documentation of pre-analytical parameters (e.g. specimen handling, fixation, section thickness, staining, scanner specifications) to ensure result interpretability and reproducibility.	25. The following validation metrics should be prioritized for DP/AI based MASH/fibrosis assessment tools (select all that apply):
2025-07-08 12:32:24	Hepatologist or gastroenterolgist	>20 years	Strongly Agree	Strongly Agree	NASH Clinical Research Network (NASH-CRN) scoring system, Steatosis, Activity and Fibrosis (SAF) scoring system	NASH Clinical Research Network (NASH-CRN) scoring system, Steatosis, Activity and Fibrosis (SAF) scoring system	Strongly Agree	Strongly Agree	Strongly Agree	Strongly Agree	Strongly Agree	Strongly Agree	Strongly Agree	Strongly Agree	Strongly Agree	≥1-stage fibrosis regression, No worsening of steatohepatitis, Quantitative change in collagen proportionate area, Fibrosis progression prevention, Composite histological scores (e.g., NAS + fibrosis)	Neither Agree nor Disagree	Strongly Agree	Strongly Agree	Strongly Agree	Strongly Agree	Strongly Agree	Strongly Agree	Strongly Agree	Accuracy, Reproducibility, Correlation with clinical outcomes, Interpretability (explainability), Generalizability across populations	Manual histopathology by expert liver pathologist, Elastography (e.g., FibroScan, MRE), Clinical outcomes (e.g., liver-related events, mortality), Central histopathology review by expert panel, Composite trial endpoints (e.g., ≥1-stage fibrosis regression + no worsening of steatohepatitis), Concordance with regulatory agency-approved scoring systems (e.g., NASH CRN)
2025-07-08 12:41:28	Hepatologist or gastroenterolgist	11–20 years	Strongly Agree	Strongly Agree	NASH Clinical Research Network (NASH-CRN) scoring system	NASH Clinical Research Network (NASH-CRN) scoring system	Agree	Agree	Agree	Agree	Strongly Agree	Strongly Agree	Strongly Agree	Strongly Agree	Strongly Agree	≥1-stage fibrosis regression	Neither Agree nor Disagree	Strongly Agree	Agree	Agree	Agree	Strongly Agree	Do not know/prefer not to answer	Agree	Accuracy, Reproducibility, Correlation with clinical outcomes, Interpretability (explainability), Generalizability across populations	Clinical outcomes (e.g., liver-related events, mortality), Central histopathology review by expert panel
2025-07-08 12:45:05	Hepatologist or gastroenterolgist	>20 years	Agree	Agree	NASH Clinical Research Network (NASH-CRN) scoring system	NASH Clinical Research Network (NASH-CRN) scoring system	Strongly Agree	Agree	Agree	Agree	Agree	Strongly Agree	Strongly Agree	Strongly Agree	Agree	≥1-stage fibrosis regression, Quantitative change in collagen proportionate area, Fibrosis progression prevention	Strongly Agree	Agree	Strongly Agree	Strongly Agree	Strongly Agree	Strongly Agree	Agree	Agree	Accuracy, Reproducibility, Correlation with clinical outcomes, Interpretability (explainability), Generalizability across populations	Clinical outcomes (e.g., liver-related events, mortality), Central histopathology review by expert panel, Composite trial endpoints (e.g., ≥1-stage fibrosis regression + no worsening of steatohepatitis), Concordance with regulatory agency-approved scoring systems (e.g., NASH CRN)
2025-07-08 15:21:51	Hepatologist or gastroenterolgist	11–20 years	Strongly Agree	Strongly Agree	NASH Clinical Research Network (NASH-CRN) scoring system, Steatosis, Activity and Fibrosis (SAF) scoring system	NASH Clinical Research Network (NASH-CRN) scoring system, Steatosis, Activity and Fibrosis (SAF) scoring system	Strongly Agree	Strongly Agree	Strongly Agree	Strongly Agree	Strongly Agree	Strongly Agree	Strongly Agree	Strongly Agree	Strongly Agree	Quantitative change in collagen proportionate area, Composite histological scores (e.g., NAS + fibrosis)	Agree	Strongly Agree	Strongly Agree	Strongly Agree	Strongly Agree	Strongly Agree	Agree	Strongly Agree	Accuracy, Reproducibility, Correlation with clinical outcomes, Generalizability across populations	Clinical outcomes (e.g., liver-related events, mortality), Central histopathology review by expert panel
2025-07-08 15:40:43	Pathologist (general pathologist with interest in liver pathology)	5–10 years																									Agree	Do not know/prefer not to answer	NASH Clinical Research Network (NASH-CRN) scoring system, Steatosis, Activity and Fibrosis (SAF) scoring system	NASH Clinical Research Network (NASH-CRN) scoring system, Steatosis, Activity and Fibrosis (SAF) scoring system	Disagree	Agree	Agree	Agree	Agree	Strongly Agree	Agree	Agree	Agree	≥1-stage fibrosis regression, No worsening of steatohepatitis, Quantitative change in collagen proportionate area, Fibrosis progression prevention, Composite histological scores (e.g., NAS + fibrosis)	Agree	Agree	Agree	Agree	Agree	Strongly Agree	Agree	Agree	Accuracy, Reproducibility
2025-07-08 18:10:42	Pathologist (expert liver pathologist - evaluating >100 liver biopsies per year)	>20 years																									Strongly Agree	Strongly Agree	NASH Clinical Research Network (NASH-CRN) scoring system	NASH Clinical Research Network (NASH-CRN) scoring system	Disagree	Neither Agree nor Disagree	Agree	Strongly Agree	Agree	Neither Agree nor Disagree	Agree	Agree	Agree	Quantitative change in collagen proportionate area, Composite histological scores (e.g., NAS + fibrosis)	Strongly Agree	Agree	Agree	Agree	Strongly Agree	Strongly Agree	Strongly Agree	Strongly Agree	Accuracy, Reproducibility, Interpretability (explainability), Generalizability across populations
2025-07-08 21:02:36	Hepatologist or gastroenterolgist	>20 years	Strongly Agree	Strongly Agree	NASH Clinical Research Network (NASH-CRN) scoring system	NASH Clinical Research Network (NASH-CRN) scoring system, Steatosis, Activity and Fibrosis (SAF) scoring system	Strongly Agree	Strongly Agree	Strongly Agree	Strongly Agree	Strongly Agree	Strongly Agree	Strongly Agree	Strongly Agree	Strongly Agree	≥1-stage fibrosis regression, No worsening of steatohepatitis, Fibrosis progression prevention, Composite histological scores (e.g., NAS + fibrosis)	Strongly Agree	Strongly Agree	Strongly Agree	Strongly Agree	Strongly Agree	Strongly Agree	Strongly Agree	Strongly Agree	Accuracy, Reproducibility, Correlation with clinical outcomes, Interpretability (explainability), Generalizability across populations	Clinical outcomes (e.g., liver-related events, mortality), Central histopathology review by expert panel
2025-07-08 21:28:42	Pathologist (general pathologist with interest in liver pathology)	5–10 years																									Agree	Agree	NASH Clinical Research Network (NASH-CRN) scoring system	NASH Clinical Research Network (NASH-CRN) scoring system	Agree	Disagree	Agree	Neither Agree nor Disagree	Agree	Agree	Disagree	Disagree	Agree	≥1-stage fibrosis regression, Fibrosis progression prevention	Strongly Agree	Strongly Agree	Neither Agree nor Disagree	Neither Agree nor Disagree	Strongly Agree	Strongly Agree	Strongly Agree	Strongly Agree	Accuracy, Correlation with clinical outcomes
2025-07-08 21:42:44	Hepatologist or gastroenterolgist	>20 years	Agree	Agree	NASH Clinical Research Network (NASH-CRN) scoring system, Steatosis, Activity and Fibrosis (SAF) scoring system	NASH Clinical Research Network (NASH-CRN) scoring system, Steatosis, Activity and Fibrosis (SAF) scoring system	Agree	Strongly Agree	Strongly Agree	Strongly Agree	Strongly Agree	Strongly Agree	Agree	Agree	Agree	Quantitative change in collagen proportionate area	Agree	Agree	Agree	Agree	Strongly Agree	Strongly Agree	Neither Agree nor Disagree	Agree	Accuracy, Reproducibility, Correlation with clinical outcomes, Interpretability (explainability)	Clinical outcomes (e.g., liver-related events, mortality), Central histopathology review by expert panel
2025-07-08 22:38:20	Pathologist (expert liver pathologist - evaluating >100 liver biopsies per year)	>20 years																									Disagree	Disagree	NASH Clinical Research Network (NASH-CRN) scoring system	NASH Clinical Research Network (NASH-CRN) scoring system	Disagree	Agree	Agree	Agree	Agree	Agree	Agree	Agree	Agree	≥1-stage fibrosis regression, No worsening of steatohepatitis, Quantitative change in collagen proportionate area, Composite histological scores (e.g., NAS + fibrosis)	Agree	Agree	Agree	Strongly Agree	Strongly Agree	Strongly Agree	Strongly Agree	Strongly Agree	Accuracy, Reproducibility, Interpretability (explainability), Generalizability across populations
2025-07-08 23:07:06	Hepatologist or gastroenterolgist	>20 years	Agree	Agree	NASH Clinical Research Network (NASH-CRN) scoring system	Steatosis, Activity and Fibrosis (SAF) scoring system	Strongly Agree	Strongly Agree	Strongly Agree	Strongly Agree	Strongly Agree	Strongly Agree	Strongly Agree	Agree	Agree	Quantitative change in collagen proportionate area, Composite histological scores (e.g., NAS + fibrosis)	Agree	Agree	Strongly Agree	Strongly Agree	Agree	Agree	Strongly Agree	Strongly Agree	Reproducibility, Correlation with clinical outcomes, Interpretability (explainability)	Manual histopathology by expert liver pathologist
2025-07-09 00:37:09	Hepatologist or gastroenterolgist	>20 years	Agree	Disagree	NASH Clinical Research Network (NASH-CRN) scoring system, Steatosis, Activity and Fibrosis (SAF) scoring system	Steatosis, Activity and Fibrosis (SAF) scoring system	Agree	Strongly Agree	Disagree	Strongly Agree	Agree	Strongly Agree	Strongly Agree	Agree	Agree	≥1-stage fibrosis regression, No worsening of steatohepatitis, Quantitative change in collagen proportionate area, Fibrosis progression prevention, Composite histological scores (e.g., NAS + fibrosis)	Agree	Agree	Strongly Agree	Agree	Strongly Agree	Strongly Agree	Strongly Agree	Agree	Accuracy, Reproducibility, Interpretability (explainability), Generalizability across populations	Manual histopathology by expert liver pathologist, Clinical outcomes (e.g., liver-related events, mortality), Central histopathology review by expert panel, Composite trial endpoints (e.g., ≥1-stage fibrosis regression + no worsening of steatohepatitis)
2025-07-09 13:53:20	Pathologist (expert liver pathologist - evaluating >100 liver biopsies per year)	11–20 years																									Strongly Agree	Strongly Agree	NASH Clinical Research Network (NASH-CRN) scoring system, Steatosis, Activity and Fibrosis (SAF) scoring system	NASH Clinical Research Network (NASH-CRN) scoring system	Agree	Neither Agree nor Disagree	Neither Agree nor Disagree	Neither Agree nor Disagree	Neither Agree nor Disagree	Agree	Agree	Agree	Agree	Quantitative change in collagen proportionate area	Strongly Agree	Agree	Strongly Agree	Strongly Agree	Agree	Agree	Strongly Agree	Disagree	Accuracy, Reproducibility, Correlation with clinical outcomes, Interpretability (explainability)
2025-07-09 14:04:47	Hepatologist or gastroenterolgist	>20 years	Disagree	Agree	NASH Clinical Research Network (NASH-CRN) scoring system	NASH Clinical Research Network (NASH-CRN) scoring system	Agree	Agree	Agree	Agree	Agree	Agree	Agree	Agree	Agree	≥1-stage fibrosis regression, No worsening of steatohepatitis, Composite histological scores (e.g., NAS + fibrosis)	Agree	Agree	Agree	Agree	Agree	Agree	Agree	Agree	Accuracy, Reproducibility, Correlation with clinical outcomes, Interpretability (explainability), Generalizability across populations	Manual histopathology by expert liver pathologist, Elastography (e.g., FibroScan, MRE), Central histopathology review by expert panel
2025-07-09 16:44:52	Pathologist (expert liver pathologist - evaluating >100 liver biopsies per year)	>20 years																									Disagree	Disagree	NASH Clinical Research Network (NASH-CRN) scoring system	NASH Clinical Research Network (NASH-CRN) scoring system	Neither Agree nor Disagree	Agree	Neither Agree nor Disagree	Disagree	Neither Agree nor Disagree	Agree	Agree	Agree	Agree	≥1-stage fibrosis regression, Quantitative change in collagen proportionate area, Fibrosis progression prevention, Composite histological scores (e.g., NAS + fibrosis)	Agree	Agree	Agree	Agree	Agree	Agree	Agree	Agree	Accuracy, Reproducibility, Correlation with clinical outcomes, Interpretability (explainability), Generalizability across populations
2025-07-09 22:35:51	Hepatologist or gastroenterolgist	>20 years	Strongly Agree	Agree	NASH Clinical Research Network (NASH-CRN) scoring system	NASH Clinical Research Network (NASH-CRN) scoring system	Strongly Agree	Strongly Agree	Strongly Agree	Strongly Agree	Strongly Agree	Strongly Agree	Strongly Agree	Strongly Agree	Strongly Agree	≥1-stage fibrosis regression, No worsening of steatohepatitis, Quantitative change in collagen proportionate area, Fibrosis progression prevention, Composite histological scores (e.g., NAS + fibrosis)	Strongly Agree	Strongly Agree	Strongly Agree	Agree	Strongly Agree	Strongly Agree	Agree	Agree	Accuracy, Reproducibility, Correlation with clinical outcomes, Interpretability (explainability), Generalizability across populations	Manual histopathology by expert liver pathologist, Central histopathology review by expert panel, Composite trial endpoints (e.g., ≥1-stage fibrosis regression + no worsening of steatohepatitis), Concordance with regulatory agency-approved scoring systems (e.g., NASH CRN)
2025-07-10 13:09:58	Pathologist (expert liver pathologist - evaluating >100 liver biopsies per year)	11–20 years																									Agree	Agree	NASH Clinical Research Network (NASH-CRN) scoring system	NASH Clinical Research Network (NASH-CRN) scoring system	Agree	Agree	Agree	Agree	Agree	Agree	Agree	Agree	Agree	≥1-stage fibrosis regression, No worsening of steatohepatitis, Quantitative change in collagen proportionate area	Strongly Agree	Agree	Agree	Agree	Strongly Agree	Strongly Agree	Agree	Agree	Accuracy, Reproducibility, Correlation with clinical outcomes, Interpretability (explainability), Generalizability across populations
2025-07-10 20:15:24	Hepatologist or gastroenterolgist	11–20 years	Strongly Agree	Strongly Agree	NASH Clinical Research Network (NASH-CRN) scoring system, Steatosis, Activity and Fibrosis (SAF) scoring system	NASH Clinical Research Network (NASH-CRN) scoring system	Strongly Agree	Do not know/prefer not to answer	Do not know/prefer not to answer	Do not know/prefer not to answer	Do not know/prefer not to answer	Do not know/prefer not to answer	Do not know/prefer not to answer	Do not know/prefer not to answer	Do not know/prefer not to answer	Quantitative change in collagen proportionate area	Strongly Agree	Do not know/prefer not to answer	Agree	Neither Agree nor Disagree	Agree	Agree	Agree	Agree	Accuracy, Reproducibility, Correlation with clinical outcomes, Interpretability (explainability)	Manual histopathology by expert liver pathologist
2025-07-15 18:43:27	Hepatologist or gastroenterolgist	11–20 years	Agree	Agree	NASH Clinical Research Network (NASH-CRN) scoring system	NASH Clinical Research Network (NASH-CRN) scoring system	Strongly Agree	Agree	Strongly Agree	Strongly Agree	Strongly Agree	Agree	Agree	Agree	Agree	≥1-stage fibrosis regression, Quantitative change in collagen proportionate area, Composite histological scores (e.g., NAS + fibrosis)	Strongly Agree	Neither Agree nor Disagree	Agree	Agree	Agree	Agree	Strongly Agree	Strongly Agree	Accuracy, Reproducibility, Correlation with clinical outcomes, Generalizability across populations	Manual histopathology by expert liver pathologist, Elastography (e.g., FibroScan, MRE), Clinical outcomes (e.g., liver-related events, mortality), Central histopathology review by expert panel, Composite trial endpoints (e.g., ≥1-stage fibrosis regression + no worsening of steatohepatitis)
2025-07-16 12:39:27	Pathologist (expert liver pathologist - evaluating >100 liver biopsies per year)	5–10 years																									Neither Agree nor Disagree	Neither Agree nor Disagree	NASH Clinical Research Network (NASH-CRN) scoring system, Steatosis, Activity and Fibrosis (SAF) scoring system	NASH Clinical Research Network (NASH-CRN) scoring system, Steatosis, Activity and Fibrosis (SAF) scoring system	Neither Agree nor Disagree	Agree	Agree	Neither Agree nor Disagree	Agree	Neither Agree nor Disagree	Neither Agree nor Disagree	Agree	Neither Agree nor Disagree	Composite histological scores (e.g., NAS + fibrosis)	Strongly Disagree	Neither Agree nor Disagree	Agree	Agree	Agree	Strongly Disagree	Strongly Disagree	Agree	Accuracy, Reproducibility, Correlation with clinical outcomes, Interpretability (explainability), Generalizability across populations
2025-07-17 00:26:02	Pathologist (general pathologist)	>20 years																									Agree	Agree	Steatosis, Activity and Fibrosis (SAF) scoring system	Steatosis, Activity and Fibrosis (SAF) scoring system	Agree	Strongly Agree	Strongly Agree	Agree	Agree	Strongly Agree	Strongly Agree	Strongly Agree	Strongly Agree	Composite histological scores (e.g., NAS + fibrosis)	Strongly Agree	Agree	Strongly Agree	Strongly Agree	Strongly Agree	Strongly Agree	Agree	Strongly Agree	Accuracy, Reproducibility, Interpretability (explainability)
2025-07-18 00:07:30	Pathologist (expert liver pathologist - evaluating >100 liver biopsies per year)	5–10 years																									Disagree	Disagree	NASH Clinical Research Network (NASH-CRN) scoring system	NASH Clinical Research Network (NASH-CRN) scoring system	Neither Agree nor Disagree	Agree	Agree	Agree	Agree	Strongly Agree	Strongly Agree	Strongly Agree	Strongly Agree	≥1-stage fibrosis regression, No worsening of steatohepatitis, Quantitative change in collagen proportionate area, Fibrosis progression prevention, Composite histological scores (e.g., NAS + fibrosis)	Strongly Agree	Strongly Agree	Strongly Agree	Strongly Agree	Strongly Agree	Strongly Agree	Strongly Agree	Strongly Agree	Accuracy, Reproducibility, Correlation with clinical outcomes, Interpretability (explainability), Generalizability across populations
2025-07-18 05:07:51	Pathologist (general pathologist with interest in liver pathology)	11–20 years																									Agree	Disagree	NASH Clinical Research Network (NASH-CRN) scoring system	NASH Clinical Research Network (NASH-CRN) scoring system	Neither Agree nor Disagree	Agree	Neither Agree nor Disagree	Agree	Agree	Agree	Agree	Agree	Agree	Fibrosis progression prevention, Composite histological scores (e.g., NAS + fibrosis)	Agree	Neither Agree nor Disagree	Agree	Strongly Agree	Strongly Agree	Strongly Agree	Strongly Agree	Strongly Agree	Accuracy, Reproducibility, Correlation with clinical outcomes, Interpretability (explainability)
2025-07-18 06:54:39	Pathologist (expert liver pathologist - evaluating >100 liver biopsies per year)	>20 years																									Strongly Agree	Strongly Agree	NASH Clinical Research Network (NASH-CRN) scoring system	NASH Clinical Research Network (NASH-CRN) scoring system	Neither Agree nor Disagree	Neither Agree nor Disagree	Disagree	Disagree	Disagree	Agree	Disagree	Disagree	Agree	Quantitative change in collagen proportionate area, Fibrosis progression prevention	Strongly Agree	Agree	Agree	Neither Agree nor Disagree	Agree	Agree	Neither Agree nor Disagree	Agree	Accuracy, Reproducibility, Generalizability across populations
2025-07-18 14:13:06	Hepatologist or gastroenterolgist	>20 years	Agree	Agree	NASH Clinical Research Network (NASH-CRN) scoring system	NASH Clinical Research Network (NASH-CRN) scoring system	Agree	Strongly Agree	Agree	Strongly Agree	Agree	Strongly Agree	Strongly Agree	Agree	Agree	Quantitative change in collagen proportionate area	Agree	Agree	Agree	Strongly Agree	Agree	Strongly Agree	Agree	Agree	Accuracy, Reproducibility	Manual histopathology by expert liver pathologist, Elastography (e.g., FibroScan, MRE), Central histopathology review by expert panel, Concordance with regulatory agency-approved scoring systems (e.g., NASH CRN)
2025-07-18 14:18:36	Hepatologist or gastroenterolgist	<5 years	Disagree	Disagree	NASH Clinical Research Network (NASH-CRN) scoring system	Steatosis, Activity and Fibrosis (SAF) scoring system	Agree	Agree	Agree	Agree	Agree	Agree	Agree	Agree	Agree	≥1-stage fibrosis regression, Quantitative change in collagen proportionate area, Composite histological scores (e.g., NAS + fibrosis)	Agree	Agree	Agree	Agree	Strongly Agree	Strongly Agree	Neither Agree nor Disagree	Strongly Agree	Accuracy, Reproducibility, Correlation with clinical outcomes, Interpretability (explainability), Generalizability across populations	Manual histopathology by expert liver pathologist, Clinical outcomes (e.g., liver-related events, mortality), Central histopathology review by expert panel, Composite trial endpoints (e.g., ≥1-stage fibrosis regression + no worsening of steatohepatitis), Concordance with regulatory agency-approved scoring systems (e.g., NASH CRN)
2025-07-18 14:54:32	Hepatologist or gastroenterolgist	11–20 years	Strongly Agree	Strongly Agree	NASH Clinical Research Network (NASH-CRN) scoring system	NASH Clinical Research Network (NASH-CRN) scoring system, I use NASH CRN in conjunction with clinical parameters (eg platelet count, liver enzymes, clinical risk)	Strongly Agree	Strongly Agree	Disagree	Agree	Agree	Agree	Agree	Agree	Agree	≥1-stage fibrosis regression, No worsening of steatohepatitis, Quantitative change in collagen proportionate area, Fibrosis progression prevention, Composite histological scores (e.g., NAS + fibrosis)	Strongly Agree	Disagree	Agree	Strongly Agree	Strongly Agree	Strongly Agree	Agree	Agree	Accuracy, Reproducibility, Correlation with clinical outcomes, Interpretability (explainability), Generalizability across populations	Manual histopathology by expert liver pathologist, Clinical outcomes (e.g., liver-related events, mortality)
2025-07-18 15:19:26	Hepatologist or gastroenterolgist	>20 years	Agree	Agree	No histological scoring	APRI, FIB-4	Strongly Agree	Strongly Agree	Strongly Agree	Strongly Agree	Strongly Agree	Agree	Strongly Agree	Agree	Strongly Agree	≥1-stage fibrosis regression, Composite histological scores (e.g., NAS + fibrosis)	Agree	Neither Agree nor Disagree	Strongly Agree	Agree	Strongly Agree	Strongly Agree	Neither Agree nor Disagree	Agree	Accuracy, Reproducibility, Correlation with clinical outcomes, Interpretability (explainability), Generalizability across populations	Concordance with regulatory agency-approved scoring systems (e.g., NASH CRN)
2025-07-18 17:52:58	Hepatologist or gastroenterolgist	>20 years	Strongly Agree	Strongly Agree	NASH Clinical Research Network (NASH-CRN) scoring system	NASH Clinical Research Network (NASH-CRN) scoring system	Strongly Agree	Strongly Agree	Strongly Agree	Strongly Agree	Strongly Agree	Strongly Agree	Agree	Agree	Agree	Quantitative change in collagen proportionate area	Strongly Agree	Strongly Agree	Strongly Agree	Neither Agree nor Disagree	Strongly Agree	Strongly Agree	Agree	Agree	Accuracy, Reproducibility, Correlation with clinical outcomes, Interpretability (explainability), Generalizability across populations	Clinical outcomes (e.g., liver-related events, mortality), Central histopathology review by expert panel
2025-07-19 04:36:39	Hepatologist or gastroenterolgist	>20 years	Strongly Disagree	Disagree	Steatosis, Activity and Fibrosis (SAF) scoring system	NON INVASIVE methods	Strongly Agree	Strongly Agree	Strongly Agree	Strongly Agree	Strongly Agree	Agree	Agree	Strongly Agree	Agree	≥1-stage fibrosis regression, Quantitative change in collagen proportionate area	Strongly Agree	Agree	Strongly Agree	Strongly Agree	Agree	Strongly Agree	Strongly Agree	Agree	Accuracy, Reproducibility, Generalizability across populations	Manual histopathology by expert liver pathologist, Central histopathology review by expert panel, Concordance with regulatory agency-approved scoring systems (e.g., NASH CRN)
2025-07-19 07:43:08	Hepatologist or gastroenterolgist	>20 years	Agree	Agree	Steatosis, Activity and Fibrosis (SAF) scoring system	Steatosis, Activity and Fibrosis (SAF) scoring system	Agree	Strongly Agree	Strongly Agree	Strongly Agree	Strongly Agree	Strongly Agree	Strongly Agree	Strongly Agree	Strongly Agree	≥1-stage fibrosis regression, No worsening of steatohepatitis, Quantitative change in collagen proportionate area, Fibrosis progression prevention, Composite histological scores (e.g., NAS + fibrosis)	Strongly Agree	Strongly Agree	Strongly Agree	Strongly Agree	Strongly Agree	Strongly Agree	Strongly Agree	Strongly Agree	Accuracy, Reproducibility, Correlation with clinical outcomes, Interpretability (explainability), Generalizability across populations	Manual histopathology by expert liver pathologist, Elastography (e.g., FibroScan, MRE), Composite non-invasive scoring systems (e.g., FIB-4, NAFLD fibrosis score), Clinical outcomes (e.g., liver-related events, mortality), Composite trial endpoints (e.g., ≥1-stage fibrosis regression + no worsening of steatohepatitis), Concordance with regulatory agency-approved scoring systems (e.g., NASH CRN), …
2025-07-19 09:34:16	Hepatologist or gastroenterolgist	>20 years	Agree	Agree	NASH Clinical Research Network (NASH-CRN) scoring system, Steatosis, Activity and Fibrosis (SAF) scoring system	NASH Clinical Research Network (NASH-CRN) scoring system, Steatosis, Activity and Fibrosis (SAF) scoring system	Neither Agree nor Disagree	Agree	Agree	Strongly Agree	Agree	Agree	Agree	Agree	Agree	No worsening of steatohepatitis, Quantitative change in collagen proportionate area, Composite histological scores (e.g., NAS + fibrosis)	Strongly Agree	Agree	Agree	Agree	Strongly Agree	Strongly Agree	Strongly Agree	Strongly Agree	Accuracy, Reproducibility, Correlation with clinical outcomes, Interpretability (explainability), Generalizability across populations	Manual histopathology by expert liver pathologist, Elastography (e.g., FibroScan, MRE), Central histopathology review by expert panel, Composite trial endpoints (e.g., ≥1-stage fibrosis regression + no worsening of steatohepatitis), Concordance with regulatory agency-approved scoring systems (e.g., NASH CRN)
2025-07-19 15:59:43	Hepatologist or gastroenterolgist	11–20 years	Strongly Agree	Strongly Agree	NASH Clinical Research Network (NASH-CRN) scoring system, Steatosis, Activity and Fibrosis (SAF) scoring system	NASH Clinical Research Network (NASH-CRN) scoring system	Agree	Agree	Agree	Agree	Agree	Agree	Agree	Agree	Agree	≥1-stage fibrosis regression, No worsening of steatohepatitis, Quantitative change in collagen proportionate area, Fibrosis progression prevention, Composite histological scores (e.g., NAS + fibrosis)	Agree	Agree	Agree	Agree	Agree	Strongly Agree	Agree	Agree	Accuracy, Reproducibility, Correlation with clinical outcomes	Manual histopathology by expert liver pathologist, Elastography (e.g., FibroScan, MRE), Composite non-invasive scoring systems (e.g., FIB-4, NAFLD fibrosis score), Clinical outcomes (e.g., liver-related events, mortality), Central histopathology review by expert panel, Composite trial endpoints (e.g., ≥1-stage fibrosis regression + no worsening of steatohepatitis)
2025-07-21 08:33:15	Hepatologist or gastroenterolgist	>20 years	Agree	Agree	NASH Clinical Research Network (NASH-CRN) scoring system	NASH Clinical Research Network (NASH-CRN) scoring system	Strongly Disagree	Strongly Agree	Strongly Agree	Agree	Agree	Strongly Agree	Neither Agree nor Disagree	Strongly Agree	Strongly Agree	≥1-stage fibrosis regression, Quantitative change in collagen proportionate area, Fibrosis progression prevention, Composite histological scores (e.g., NAS + fibrosis)	Strongly Agree	Agree	Agree	Agree	Agree	Strongly Agree	Strongly Agree	Agree	Accuracy, Reproducibility, Correlation with clinical outcomes, Generalizability across populations	Manual histopathology by expert liver pathologist, Clinical outcomes (e.g., liver-related events, mortality), Central histopathology review by expert panel, Composite trial endpoints (e.g., ≥1-stage fibrosis regression + no worsening of steatohepatitis), Concordance with regulatory agency-approved scoring systems (e.g., NASH CRN)
2025-07-24 05:40:38	Pathologist (expert liver pathologist - evaluating >100 liver biopsies per year)	>20 years																									Disagree	Strongly Disagree	NASH Clinical Research Network (NASH-CRN) scoring system, Steatosis, Activity and Fibrosis (SAF) scoring system	NASH Clinical Research Network (NASH-CRN) scoring system, Steatosis, Activity and Fibrosis (SAF) scoring system	Disagree	Agree	Agree	Agree	Agree	Agree	Agree	Agree	Agree	Quantitative change in collagen proportionate area, Fibrosis progression prevention	Strongly Agree	Agree	Agree	Disagree	Agree	Agree	Strongly Agree	Disagree	Accuracy, Reproducibility, Correlation with clinical outcomes
2025-07-25 14:43:57	Hepatologist or gastroenterolgist	>20 years	Strongly Agree	Strongly Agree	NASH Clinical Research Network (NASH-CRN) scoring system	NASH Clinical Research Network (NASH-CRN) scoring system	Agree	Agree	Neither Agree nor Disagree	Agree	Agree	Strongly Agree	Strongly Agree	Strongly Agree	Agree	No worsening of steatohepatitis, Quantitative change in collagen proportionate area, Fibrosis progression prevention	Neither Agree nor Disagree	Strongly Agree	Strongly Agree	Agree	Strongly Agree	Agree	Agree	Agree	Accuracy, Reproducibility, Correlation with clinical outcomes, Interpretability (explainability), Generalizability across populations	Elastography (e.g., FibroScan, MRE), Clinical outcomes (e.g., liver-related events, mortality), Composite trial endpoints (e.g., ≥1-stage fibrosis regression + no worsening of steatohepatitis), Concordance with regulatory agency-approved scoring systems (e.g., NASH CRN)
[truncated: 25 more columns]

## Sheet: Hepatologist
1. Please indicate your professional background:	2. How many years of experience do you have in your field?	3. Liver histology is an imperfect gold standard for the evaluation of MASH and for the grading and staging of histological features of MAFLD.	4. Liver histology is an imperfect gold standard for the development of non-invasive tests for MASH diagnosis and prognosis.	5. Which scoring system do you use for research / clinical trials of MAFLD/MASH? (Select all that apply)	6. Which scoring system do you use in clinical practice for MAFLD/MASH? (Select all that apply)	7. Restricted ordinal histological categories of fibrosis staging are suboptimal for assessing fibrosis progression/regression in clinical trials.	8. There is a need to integrate Digital Pathology with image analysis and/or artificial intelligence based analysis with existing histological evaluation for fibrosis staging in the evaluation of MASH.	9. There is a need to integrate Digital Pathology with image analysis and/or artificial intelligence based analysis with existing histological evaluation for grading of steatosis in the evaluation of MASH.	10. There is a need to integrate Digital Pathology with image analysis and/or artificial intelligence based analysis with existing histological evaluation for grading of ballooning in the evaluation of MASH.	11. There is a need to integrate Digital Pathology with image analysis and/or artificial intelligence based analysis with existing histological evaluation for grading of lobular inflammation in the evaluation of MASH.	12. DP/AI can improve the reproducibility of fibrosis scoring in MASH.	13. DP/AI can improve the reproducibility of steatosis, lobular inflammation, and ballooning scoring in MASH.	14. DP/AI can reduce subjectivity in interpreting borderline MASH grading and fibrosis stages.	15. DP/AI can be an effective decision support tool for pathologists in grading and staging MASH.	16. Which histological trial endpoints could DP/AI most effectively support or enhance? (Select all that apply)	17. DP/AI should supplement, not replace, human pathology review in clinical practice.	18. DP/AI based fibrosis evaluation can serve as the comparator for development of non-invasive tests.	19. Development, validation and standardization of DP/AI tools should be an area of high priority in assessing MAFLD/MASH, particularly for clinical trials and drug development.	20. Formal Professional Society guidelines (e.g. APASL, EASL, AASLD) should be established for the use of DP/AI in assessing MAFLD.	21. Defined standards for data quality, expert input, validation, performance and transparency of AI models should be formulated for their use in clinical practice or trials for MAFLD assessment.	22. Validation of AI algorithms for MASH/fibrosis scoring should be multi-centre across different population cohorts to ensure reproducibility and generalizability.	23. Pathologists should retain final authority in grading and fibrosis staging, even when AI tools are used.	24. AI model performance should be reported together with documentation of pre-analytical parameters (e.g. specimen handling, fixation, section thickness, staining, scanner specifications) to ensure result interpretability and reproducibility.	25. The following validation metrics should be prioritized for DP/AI based MASH/fibrosis assessment tools (select all that apply):	26. What do you consider the most appropriate primary comparator when validating AI tools for the assessment of MASH? (Select all that apply)
Hepatologist or gastroenterolgist	>20 years	Strongly Agree	Strongly Agree	NASH Clinical Research Network (NASH-CRN) scoring system, Steatosis, Activity and Fibrosis (SAF) scoring system	NASH Clinical Research Network (NASH-CRN) scoring system, Steatosis, Activity and Fibrosis (SAF) scoring system	Strongly Agree	Strongly Agree	Strongly Agree	Strongly Agree	Strongly Agree	Strongly Agree	Strongly Agree	Strongly Agree	Strongly Agree	≥1-stage fibrosis regression, No worsening of steatohepatitis, Quantitative change in collagen proportionate area, Fibrosis progression prevention, Composite histological scores (e.g., NAS + fibrosis)	Neither Agree nor Disagree	Strongly Agree	Strongly Agree	Strongly Agree	Strongly Agree	Strongly Agree	Strongly Agree	Strongly Agree	Accuracy, Reproducibility, Correlation with clinical outcomes, Interpretability (explainability), Generalizability across populations	Manual histopathology by expert liver pathologist, Elastography (e.g., FibroScan, MRE), Clinical outcomes (e.g., liver-related events, mortality), Central histopathology review by expert panel, Composite trial endpoints (e.g., ≥1-stage fibrosis regression + no worsening of steatohepatitis), Concordance with regulatory agency-approved scoring systems (e.g., NASH CRN)
Hepatologist or gastroenterolgist	11–20 years	Strongly Agree	Strongly Agree	NASH Clinical Research Network (NASH-CRN) scoring system	NASH Clinical Research Network (NASH-CRN) scoring system	Agree	Agree	Agree	Agree	Strongly Agree	Strongly Agree	Strongly Agree	Strongly Agree	Strongly Agree	≥1-stage fibrosis regression	Neither Agree nor Disagree	Strongly Agree	Agree	Agree	Agree	Strongly Agree	Do not know/prefer not to answer	Agree	Accuracy, Reproducibility, Correlation with clinical outcomes, Interpretability (explainability), Generalizability across populations	Clinical outcomes (e.g., liver-related events, mortality), Central histopathology review by expert panel
Hepatologist or gastroenterolgist	>20 years	Agree	Agree	NASH Clinical Research Network (NASH-CRN) scoring system	NASH Clinical Research Network (NASH-CRN) scoring system	Strongly Agree	Agree	Agree	Agree	Agree	Strongly Agree	Strongly Agree	Strongly Agree	Agree	≥1-stage fibrosis regression, Quantitative change in collagen proportionate area, Fibrosis progression prevention	Strongly Agree	Agree	Strongly Agree	Strongly Agree	Strongly Agree	Strongly Agree	Agree	Agree	Accuracy, Reproducibility, Correlation with clinical outcomes, Interpretability (explainability), Generalizability across populations	Clinical outcomes (e.g., liver-related events, mortality), Central histopathology review by expert panel, Composite trial endpoints (e.g., ≥1-stage fibrosis regression + no worsening of steatohepatitis), Concordance with regulatory agency-approved scoring systems (e.g., NASH CRN)
Hepatologist or gastroenterolgist	11–20 years	Strongly Agree	Strongly Agree	NASH Clinical Research Network (NASH-CRN) scoring system, Steatosis, Activity and Fibrosis (SAF) scoring system	NASH Clinical Research Network (NASH-CRN) scoring system, Steatosis, Activity and Fibrosis (SAF) scoring system	Strongly Agree	Strongly Agree	Strongly Agree	Strongly Agree	Strongly Agree	Strongly Agree	Strongly Agree	Strongly Agree	Strongly Agree	Quantitative change in collagen proportionate area, Composite histological scores (e.g., NAS + fibrosis)	Agree	Strongly Agree	Strongly Agree	Strongly Agree	Strongly Agree	Strongly Agree	Agree	Strongly Agree	Accuracy, Reproducibility, Correlation with clinical outcomes, Generalizability across populations	Clinical outcomes (e.g., liver-related events, mortality), Central histopathology review by expert panel
Hepatologist or gastroenterolgist	>20 years	Strongly Agree	Strongly Agree	NASH Clinical Research Network (NASH-CRN) scoring system	NASH Clinical Research Network (NASH-CRN) scoring system, Steatosis, Activity and Fibrosis (SAF) scoring system	Strongly Agree	Strongly Agree	Strongly Agree	Strongly Agree	Strongly Agree	Strongly Agree	Strongly Agree	Strongly Agree	Strongly Agree	≥1-stage fibrosis regression, No worsening of steatohepatitis, Fibrosis progression prevention, Composite histological scores (e.g., NAS + fibrosis)	Strongly Agree	Strongly Agree	Strongly Agree	Strongly Agree	Strongly Agree	Strongly Agree	Strongly Agree	Strongly Agree	Accuracy, Reproducibility, Correlation with clinical outcomes, Interpretability (explainability), Generalizability across populations	Clinical outcomes (e.g., liver-related events, mortality), Central histopathology review by expert panel
Hepatologist or gastroenterolgist	>20 years	Agree	Agree	NASH Clinical Research Network (NASH-CRN) scoring system, Steatosis, Activity and Fibrosis (SAF) scoring system	NASH Clinical Research Network (NASH-CRN) scoring system, Steatosis, Activity and Fibrosis (SAF) scoring system	Agree	Strongly Agree	Strongly Agree	Strongly Agree	Strongly Agree	Strongly Agree	Agree	Agree	Agree	Quantitative change in collagen proportionate area	Agree	Agree	Agree	Agree	Strongly Agree	Strongly Agree	Neither Agree nor Disagree	Agree	Accuracy, Reproducibility, Correlation with clinical outcomes, Interpretability (explainability)	Clinical outcomes (e.g., liver-related events, mortality), Central histopathology review by expert panel
Hepatologist or gastroenterolgist	>20 years	Agree	Agree	NASH Clinical Research Network (NASH-CRN) scoring system	Steatosis, Activity and Fibrosis (SAF) scoring system	Strongly Agree	Strongly Agree	Strongly Agree	Strongly Agree	Strongly Agree	Strongly Agree	Strongly Agree	Agree	Agree	Quantitative change in collagen proportionate area, Composite histological scores (e.g., NAS + fibrosis)	Agree	Agree	Strongly Agree	Strongly Agree	Agree	Agree	Strongly Agree	Strongly Agree	Reproducibility, Correlation with clinical outcomes, Interpretability (explainability)	Manual histopathology by expert liver pathologist
Hepatologist or gastroenterolgist	>20 years	Agree	Disagree	NASH Clinical Research Network (NASH-CRN) scoring system, Steatosis, Activity and Fibrosis (SAF) scoring system	Steatosis, Activity and Fibrosis (SAF) scoring system	Agree	Strongly Agree	Disagree	Strongly Agree	Agree	Strongly Agree	Strongly Agree	Agree	Agree	≥1-stage fibrosis regression, No worsening of steatohepatitis, Quantitative change in collagen proportionate area, Fibrosis progression prevention, Composite histological scores (e.g., NAS + fibrosis)	Agree	Agree	Strongly Agree	Agree	Strongly Agree	Strongly Agree	Strongly Agree	Agree	Accuracy, Reproducibility, Interpretability (explainability), Generalizability across populations	Manual histopathology by expert liver pathologist, Clinical outcomes (e.g., liver-related events, mortality), Central histopathology review by expert panel, Composite trial endpoints (e.g., ≥1-stage fibrosis regression + no worsening of steatohepatitis)
Hepatologist or gastroenterolgist	>20 years	Disagree	Agree	NASH Clinical Research Network (NASH-CRN) scoring system	NASH Clinical Research Network (NASH-CRN) scoring system	Agree	Agree	Agree	Agree	Agree	Agree	Agree	Agree	Agree	≥1-stage fibrosis regression, No worsening of steatohepatitis, Composite histological scores (e.g., NAS + fibrosis)	Agree	Agree	Agree	Agree	Agree	Agree	Agree	Agree	Accuracy, Reproducibility, Correlation with clinical outcomes, Interpretability (explainability), Generalizability across populations	Manual histopathology by expert liver pathologist, Elastography (e.g., FibroScan, MRE), Central histopathology review by expert panel
Hepatologist or gastroenterolgist	>20 years	Strongly Agree	Agree	NASH Clinical Research Network (NASH-CRN) scoring system	NASH Clinical Research Network (NASH-CRN) scoring system	Strongly Agree	Strongly Agree	Strongly Agree	Strongly Agree	Strongly Agree	Strongly Agree	Strongly Agree	Strongly Agree	Strongly Agree	≥1-stage fibrosis regression, No worsening of steatohepatitis, Quantitative change in collagen proportionate area, Fibrosis progression prevention, Composite histological scores (e.g., NAS + fibrosis)	Strongly Agree	Strongly Agree	Strongly Agree	Agree	Strongly Agree	Strongly Agree	Agree	Agree	Accuracy, Reproducibility, Correlation with clinical outcomes, Interpretability (explainability), Generalizability across populations	Manual histopathology by expert liver pathologist, Central histopathology review by expert panel, Composite trial endpoints (e.g., ≥1-stage fibrosis regression + no worsening of steatohepatitis), Concordance with regulatory agency-approved scoring systems (e.g., NASH CRN)
Hepatologist or gastroenterolgist	11–20 years	Strongly Agree	Strongly Agree	NASH Clinical Research Network (NASH-CRN) scoring system, Steatosis, Activity and Fibrosis (SAF) scoring system	NASH Clinical Research Network (NASH-CRN) scoring system	Strongly Agree	Do not know/prefer not to answer	Do not know/prefer not to answer	Do not know/prefer not to answer	Do not know/prefer not to answer	Do not know/prefer not to answer	Do not know/prefer not to answer	Do not know/prefer not to answer	Do not know/prefer not to answer	Quantitative change in collagen proportionate area	Strongly Agree	Do not know/prefer not to answer	Agree	Neither Agree nor Disagree	Agree	Agree	Agree	Agree	Accuracy, Reproducibility, Correlation with clinical outcomes, Interpretability (explainability)	Manual histopathology by expert liver pathologist
Hepatologist or gastroenterolgist	11–20 years	Agree	Agree	NASH Clinical Research Network (NASH-CRN) scoring system	NASH Clinical Research Network (NASH-CRN) scoring system	Strongly Agree	Agree	Strongly Agree	Strongly Agree	Strongly Agree	Agree	Agree	Agree	Agree	≥1-stage fibrosis regression, Quantitative change in collagen proportionate area, Composite histological scores (e.g., NAS + fibrosis)	Strongly Agree	Neither Agree nor Disagree	Agree	Agree	Agree	Agree	Strongly Agree	Strongly Agree	Accuracy, Reproducibility, Correlation with clinical outcomes, Generalizability across populations	Manual histopathology by expert liver pathologist, Elastography (e.g., FibroScan, MRE), Clinical outcomes (e.g., liver-related events, mortality), Central histopathology review by expert panel, Composite trial endpoints (e.g., ≥1-stage fibrosis regression + no worsening of steatohepatitis)
Hepatologist or gastroenterolgist	>20 years	Agree	Agree	NASH Clinical Research Network (NASH-CRN) scoring system	NASH Clinical Research Network (NASH-CRN) scoring system	Agree	Strongly Agree	Agree	Strongly Agree	Agree	Strongly Agree	Strongly Agree	Agree	Agree	Quantitative change in collagen proportionate area	Agree	Agree	Agree	Strongly Agree	Agree	Strongly Agree	Agree	Agree	Accuracy, Reproducibility	Manual histopathology by expert liver pathologist, Elastography (e.g., FibroScan, MRE), Central histopathology review by expert panel, Concordance with regulatory agency-approved scoring systems (e.g., NASH CRN)
Hepatologist or gastroenterolgist	<5 years	Disagree	Disagree	NASH Clinical Research Network (NASH-CRN) scoring system	Steatosis, Activity and Fibrosis (SAF) scoring system	Agree	Agree	Agree	Agree	Agree	Agree	Agree	Agree	Agree	≥1-stage fibrosis regression, Quantitative change in collagen proportionate area, Composite histological scores (e.g., NAS + fibrosis)	Agree	Agree	Agree	Agree	Strongly Agree	Strongly Agree	Neither Agree nor Disagree	Strongly Agree	Accuracy, Reproducibility, Correlation with clinical outcomes, Interpretability (explainability), Generalizability across populations	Manual histopathology by expert liver pathologist, Clinical outcomes (e.g., liver-related events, mortality), Central histopathology review by expert panel, Composite trial endpoints (e.g., ≥1-stage fibrosis regression + no worsening of steatohepatitis), Concordance with regulatory agency-approved scoring systems (e.g., NASH CRN)
Hepatologist or gastroenterolgist	11–20 years	Strongly Agree	Strongly Agree	NASH Clinical Research Network (NASH-CRN) scoring system	NASH Clinical Research Network (NASH-CRN) scoring system, I use NASH CRN in conjunction with clinical parameters (eg platelet count, liver enzymes, clinical risk)	Strongly Agree	Strongly Agree	Disagree	Agree	Agree	Agree	Agree	Agree	Agree	≥1-stage fibrosis regression, No worsening of steatohepatitis, Quantitative change in collagen proportionate area, Fibrosis progression prevention, Composite histological scores (e.g., NAS + fibrosis)	Strongly Agree	Disagree	Agree	Strongly Agree	Strongly Agree	Strongly Agree	Agree	Agree	Accuracy, Reproducibility, Correlation with clinical outcomes, Interpretability (explainability), Generalizability across populations	Manual histopathology by expert liver pathologist, Clinical outcomes (e.g., liver-related events, mortality)
Hepatologist or gastroenterolgist	>20 years	Agree	Agree	No histological scoring	APRI, FIB-4	Strongly Agree	Strongly Agree	Strongly Agree	Strongly Agree	Strongly Agree	Agree	Strongly Agree	Agree	Strongly Agree	≥1-stage fibrosis regression, Composite histological scores (e.g., NAS + fibrosis)	Agree	Neither Agree nor Disagree	Strongly Agree	Agree	Strongly Agree	Strongly Agree	Neither Agree nor Disagree	Agree	Accuracy, Reproducibility, Correlation with clinical outcomes, Interpretability (explainability), Generalizability across populations	Concordance with regulatory agency-approved scoring systems (e.g., NASH CRN)
Hepatologist or gastroenterolgist	>20 years	Strongly Agree	Strongly Agree	NASH Clinical Research Network (NASH-CRN) scoring system	NASH Clinical Research Network (NASH-CRN) scoring system	Strongly Agree	Strongly Agree	Strongly Agree	Strongly Agree	Strongly Agree	Strongly Agree	Agree	Agree	Agree	Quantitative change in collagen proportionate area	Strongly Agree	Strongly Agree	Strongly Agree	Neither Agree nor Disagree	Strongly Agree	Strongly Agree	Agree	Agree	Accuracy, Reproducibility, Correlation with clinical outcomes, Interpretability (explainability), Generalizability across populations	Clinical outcomes (e.g., liver-related events, mortality), Central histopathology review by expert panel
Hepatologist or gastroenterolgist	>20 years	Strongly Disagree	Disagree	Steatosis, Activity and Fibrosis (SAF) scoring system	NON INVASIVE methods	Strongly Agree	Strongly Agree	Strongly Agree	Strongly Agree	Strongly Agree	Agree	Agree	Strongly Agree	Agree	≥1-stage fibrosis regression, Quantitative change in collagen proportionate area	Strongly Agree	Agree	Strongly Agree	Strongly Agree	Agree	Strongly Agree	Strongly Agree	Agree	Accuracy, Reproducibility, Generalizability across populations	Manual histopathology by expert liver pathologist, Central histopathology review by expert panel, Concordance with regulatory agency-approved scoring systems (e.g., NASH CRN)
Hepatologist or gastroenterolgist	>20 years	Agree	Agree	Steatosis, Activity and Fibrosis (SAF) scoring system	Steatosis, Activity and Fibrosis (SAF) scoring system	Agree	Strongly Agree	Strongly Agree	Strongly Agree	Strongly Agree	Strongly Agree	Strongly Agree	Strongly Agree	Strongly Agree	≥1-stage fibrosis regression, No worsening of steatohepatitis, Quantitative change in collagen proportionate area, Fibrosis progression prevention, Composite histological scores (e.g., NAS + fibrosis)	Strongly Agree	Strongly Agree	Strongly Agree	Strongly Agree	Strongly Agree	Strongly Agree	Strongly Agree	Strongly Agree	Accuracy, Reproducibility, Correlation with clinical outcomes, Interpretability (explainability), Generalizability across populations	Manual histopathology by expert liver pathologist, Elastography (e.g., FibroScan, MRE), Composite non-invasive scoring systems (e.g., FIB-4, NAFLD fibrosis score), Clinical outcomes (e.g., liver-related events, mortality), Composite trial endpoints (e.g., ≥1-stage fibrosis regression + no worsening of steatohepatitis), Concordance with regulatory agency-approved scoring systems (e.g., NASH CRN), …
Hepatologist or gastroenterolgist	>20 years	Agree	Agree	NASH Clinical Research Network (NASH-CRN) scoring system, Steatosis, Activity and Fibrosis (SAF) scoring system	NASH Clinical Research Network (NASH-CRN) scoring system, Steatosis, Activity and Fibrosis (SAF) scoring system	Neither Agree nor Disagree	Agree	Agree	Strongly Agree	Agree	Agree	Agree	Agree	Agree	No worsening of steatohepatitis, Quantitative change in collagen proportionate area, Composite histological scores (e.g., NAS + fibrosis)	Strongly Agree	Agree	Agree	Agree	Strongly Agree	Strongly Agree	Strongly Agree	Strongly Agree	Accuracy, Reproducibility, Correlation with clinical outcomes, Interpretability (explainability), Generalizability across populations	Manual histopathology by expert liver pathologist, Elastography (e.g., FibroScan, MRE), Central histopathology review by expert panel, Composite trial endpoints (e.g., ≥1-stage fibrosis regression + no worsening of steatohepatitis), Concordance with regulatory agency-approved scoring systems (e.g., NASH CRN)
Hepatologist or gastroenterolgist	11–20 years	Strongly Agree	Strongly Agree	NASH Clinical Research Network (NASH-CRN) scoring system, Steatosis, Activity and Fibrosis (SAF) scoring system	NASH Clinical Research Network (NASH-CRN) scoring system	Agree	Agree	Agree	Agree	Agree	Agree	Agree	Agree	Agree	≥1-stage fibrosis regression, No worsening of steatohepatitis, Quantitative change in collagen proportionate area, Fibrosis progression prevention, Composite histological scores (e.g., NAS + fibrosis)	Agree	Agree	Agree	Agree	Agree	Strongly Agree	Agree	Agree	Accuracy, Reproducibility, Correlation with clinical outcomes	Manual histopathology by expert liver pathologist, Elastography (e.g., FibroScan, MRE), Composite non-invasive scoring systems (e.g., FIB-4, NAFLD fibrosis score), Clinical outcomes (e.g., liver-related events, mortality), Central histopathology review by expert panel, Composite trial endpoints (e.g., ≥1-stage fibrosis regression + no worsening of steatohepatitis)
Hepatologist or gastroenterolgist	>20 years	Agree	Agree	NASH Clinical Research Network (NASH-CRN) scoring system	NASH Clinical Research Network (NASH-CRN) scoring system	Strongly Disagree	Strongly Agree	Strongly Agree	Agree	Agree	Strongly Agree	Neither Agree nor Disagree	Strongly Agree	Strongly Agree	≥1-stage fibrosis regression, Quantitative change in collagen proportionate area, Fibrosis progression prevention, Composite histological scores (e.g., NAS + fibrosis)	Strongly Agree	Agree	Agree	Agree	Agree	Strongly Agree	Strongly Agree	Agree	Accuracy, Reproducibility, Correlation with clinical outcomes, Generalizability across populations	Manual histopathology by expert liver pathologist, Clinical outcomes (e.g., liver-related events, mortality), Central histopathology review by expert panel, Composite trial endpoints (e.g., ≥1-stage fibrosis regression + no worsening of steatohepatitis), Concordance with regulatory agency-approved scoring systems (e.g., NASH CRN)
Hepatologist or gastroenterolgist	>20 years	Strongly Agree	Strongly Agree	NASH Clinical Research Network (NASH-CRN) scoring system	NASH Clinical Research Network (NASH-CRN) scoring system	Agree	Agree	Neither Agree nor Disagree	Agree	Agree	Strongly Agree	Strongly Agree	Strongly Agree	Agree	No worsening of steatohepatitis, Quantitative change in collagen proportionate area, Fibrosis progression prevention	Neither Agree nor Disagree	Strongly Agree	Strongly Agree	Agree	Strongly Agree	Agree	Agree	Agree	Accuracy, Reproducibility, Correlation with clinical outcomes, Interpretability (explainability), Generalizability across populations	Elastography (e.g., FibroScan, MRE), Clinical outcomes (e.g., liver-related events, mortality), Composite trial endpoints (e.g., ≥1-stage fibrosis regression + no worsening of steatohepatitis), Concordance with regulatory agency-approved scoring systems (e.g., NASH CRN)

## Sheet: Pathologist
1. Please indicate your professional background:	2. How many years of experience do you have in your field?	3. Liver histology is an imperfect gold standard for the evaluation of MASH and for the grading and staging of histological features of MAFLD.	4. Liver histology is an imperfect gold standard for the development of non-invasive tests for MASH diagnosis and prognosis.	5. Which scoring system do you use for research / clinical trials of MAFLD/MASH? (Select all that apply)	6. Which scoring system do you use in clinical practice for MAFLD/MASH? (Select all that apply)	7. Restricted ordinal histological categories of fibrosis staging are suboptimal for assessing fibrosis progression/regression in clinical trials.	8. There is a need to integrate Digital Pathology with image analysis and/or artificial intelligence based analysis with existing histological evaluation for fibrosis staging in the evaluation of MASH.	9. There is a need to integrate Digital Pathology with image analysis and/or artificial intelligence based analysis with existing histological evaluation for grading of steatosis in the evaluation of MASH.	10. There is a need to integrate Digital Pathology with image analysis and/or artificial intelligence based analysis with existing histological evaluation for grading of ballooning in the evaluation of MASH.	11. There is a need to integrate Digital Pathology with image analysis and/or artificial intelligence based analysis with existing histological evaluation for grading of lobular inflammation in the evaluation of MASH.	12. DP/AI can improve the reproducibility of fibrosis scoring in MASH.	13. DP/AI can improve the reproducibility of steatosis, lobular inflammation, and ballooning scoring in MASH.	14. DP/AI can reduce subjectivity in interpreting borderline MASH grading and fibrosis stages.	15. DP/AI can be an effective decision support tool for pathologists in grading and staging MASH.	16. Which histological trial endpoints could DP/AI most effectively support or enhance? (Select all that apply)	17. DP/AI should supplement, not replace, human pathology review in clinical practice.	18. DP/AI based fibrosis evaluation can serve as the comparator for development of non-invasive tests.	19. Development, validation and standardization of DP/AI tools should be an area of high priority in assessing MAFLD/MASH, particularly for clinical trials and drug development.	20. Formal Professional Society guidelines (e.g. APASL, EASL, AASLD) should be established for the use of DP/AI in assessing MAFLD.	21. Defined standards for data quality, expert input, validation, performance and transparency of AI models should be formulated for their use in clinical practice or trials for MAFLD assessment.	22. Validation of AI algorithms for MASH/fibrosis scoring should be multi-centre across different population cohorts to ensure reproducibility and generalizability.	23. Pathologists should retain final authority in grading and fibrosis staging, even when AI tools are used.	24. AI model performance should be reported together with documentation of pre-analytical parameters (e.g. specimen handling, fixation, section thickness, staining, scanner specifications) to ensure result interpretability and reproducibility.	25. The following validation metrics should be prioritized for DP/AI based MASH/fibrosis assessment tools (select all that apply):	26. What do you consider the most appropriate primary comparator when validating AI tools for the assessment of MASH? (Select all that apply)	27. Have you used or developed DP/AI tools for liver pathology or fibrosis assessment	28. Are you currently using digital pathology (e.g., whole slide imaging) in your liver assessments?	29. Existing conventional ordinal histological staging systems are semi-quantitative and categorical without fibrosis quantification (collagen amount) to reflect intra-stage changes; hence, they are not ideal/optimum for assessing progression/regression of fibrosis in MASH.	30. Semi-quantitative scores of ballooning degeneration of hepatocytes and lobular inflammation are suboptimal for application in clinical trials due to non-standardized and divergent definitions.	31. There is limited inter-pathologist agreement for grading of hepatocyte ballooning.	32. A 1-point grade difference in hepatocyte ballooning, for NAS improvement in clinical trials, is difficult to record using the existing histological scoring system.	33. Hepatocyte ballooning score 0 required for MASH resolution in clinical trials is difficult to assess and is associated with marked subjectivity.	34. There is limited inter-pathologist agreement for grading of lobular inflammation.	35. A 1-point grade difference in lobular inflammation, for NAS improvement in clinical trials, is difficult to record using the existing histological scoring system.	36. DP/AI can assist pathologists in assessments of MASH.	37. Digital pathology for review by pathologists or AI platforms that use stained images should include digitized images of glass slides stained with hematoxylin and eosin, and a matrix stain.	38. Digitized whole slide images are as reliable as glass slides for assessing fibrosis in MASH.	39. Digitized whole slide images are as reliable as glass slides for assessing steatosis in MASH.	40. Digitized whole slide images are as reliable as glass slides for assessing hepatocyte ballooning in MASH.	41. Digitized whole slide images are as reliable as glass slides for assessing lobular inflammation in MASH.	42. Have you used DP/AI on unstained sections using Second Harmonic Generation (SHG)-based imaging	43. DP/AI on unstained sections, including Second Harmonic Generation (SHG)-based imaging, is advantageous to DP/AI on stained sections due to circumvention of potential pre-analytical errors (e.g., staining variability).	44. SHG-based images have better resolution and contrast than routine histochemical stains for fibrosis assessment.	45. SHG-based images alone without AI solutions can assist pathologists in MASH biopsy evaluation, especially for fibrosis assessment.	46. SHG-based images with AI models provide reliable fibrosis quantification.	47. AI models that provide continuous values/metrics in addition to ordinal scores are more helpful to pathologists.	48. Which of the following is/are major hurdles for the implementation of DP/AI? (Select all that apply)	49. Digital pathology training should be incorporated into Pathology residency and fellowship programmes.	50. Pathologists should receive formal training on the use of the specific DP/AI model(s) before deployment in routine clinical practice and/or clinical trials.
Pathologist (general pathologist with interest in liver pathology)	5–10 years	Agree	Do not know/prefer not to answer	NASH Clinical Research Network (NASH-CRN) scoring system, Steatosis, Activity and Fibrosis (SAF) scoring system	NASH Clinical Research Network (NASH-CRN) scoring system, Steatosis, Activity and Fibrosis (SAF) scoring system	Disagree	Agree	Agree	Agree	Agree	Strongly Agree	Agree	Agree	Agree	≥1-stage fibrosis regression, No worsening of steatohepatitis, Quantitative change in collagen proportionate area, Fibrosis progression prevention, Composite histological scores (e.g., NAS + fibrosis)	Agree	Agree	Agree	Agree	Agree	Strongly Agree	Agree	Agree	Accuracy, Reproducibility	Manual histopathology by expert liver pathologist, Central histopathology review by expert panel	No	No	Agree	Agree	Disagree	Agree	Disagree	Strongly Agree	Agree	Agree	Do not know/prefer not to answer	Do not know/prefer not to answer	Do not know/prefer not to answer	Do not know/prefer not to answer	Do not know/prefer not to answer	No	Do not know/prefer not to answer	Do not know/prefer not to answer	Do not know/prefer not to answer	Do not know/prefer not to answer	Agree	Financial considerations/high investment costs for digital scanner, server storage and software.	Strongly Agree	Strongly Agree
Pathologist (expert liver pathologist - evaluating >100 liver biopsies per year)	>20 years	Strongly Agree	Strongly Agree	NASH Clinical Research Network (NASH-CRN) scoring system	NASH Clinical Research Network (NASH-CRN) scoring system	Disagree	Neither Agree nor Disagree	Agree	Strongly Agree	Agree	Neither Agree nor Disagree	Agree	Agree	Agree	Quantitative change in collagen proportionate area, Composite histological scores (e.g., NAS + fibrosis)	Strongly Agree	Agree	Agree	Agree	Strongly Agree	Strongly Agree	Strongly Agree	Strongly Agree	Accuracy, Reproducibility, Interpretability (explainability), Generalizability across populations	Manual histopathology by expert liver pathologist, Elastography (e.g., FibroScan, MRE), Composite non-invasive scoring systems (e.g., FIB-4, NAFLD fibrosis score), Central histopathology review by expert panel, Concordance with regulatory agency-approved scoring systems (e.g., NASH CRN)	Yes	Yes (for research only)	Agree	Neither Agree nor Disagree	Do not know/prefer not to answer	Agree	Agree	Do not know/prefer not to answer	Do not know/prefer not to answer	Agree	Agree	Agree	Agree	Agree	Agree	No	Do not know/prefer not to answer	Do not know/prefer not to answer	Do not know/prefer not to answer	Do not know/prefer not to answer	Agree	Financial considerations/high investment costs for digital scanner, server storage and software., Lack of consensus on the most appropriate comparator or “ground truth” to be used for validation of DP/AI solutions in MASH for clinical practice and clinical trials, Lack of standardized training for pathologists to adopt DP/AI solutions in routine practice	Agree	Strongly Agree
Pathologist (general pathologist with interest in liver pathology)	5–10 years	Agree	Agree	NASH Clinical Research Network (NASH-CRN) scoring system	NASH Clinical Research Network (NASH-CRN) scoring system	Agree	Disagree	Agree	Neither Agree nor Disagree	Agree	Agree	Disagree	Disagree	Agree	≥1-stage fibrosis regression, Fibrosis progression prevention	Strongly Agree	Strongly Agree	Neither Agree nor Disagree	Neither Agree nor Disagree	Strongly Agree	Strongly Agree	Strongly Agree	Strongly Agree	Accuracy, Correlation with clinical outcomes	Clinical outcomes (e.g., liver-related events, mortality), Central histopathology review by expert panel, Concordance with regulatory agency-approved scoring systems (e.g., NASH CRN)	No	Yes (routinely)	Agree	Strongly Agree	Strongly Agree	Agree	Agree	Disagree	Disagree	Agree	Agree	Neither Agree nor Disagree	Agree	Disagree	Agree	No	Do not know/prefer not to answer	Do not know/prefer not to answer	Do not know/prefer not to answer	Do not know/prefer not to answer	Agree	Financial considerations/high investment costs for digital scanner, server storage and software., Lack of formal guidelines and/or regulatory oversight of DP/AI solutions, Lack of consensus on the most appropriate comparator or “ground truth” to be used for validation of DP/AI solutions in MASH for clinical practice and clinical trials	Agree	Strongly Agree
Pathologist (expert liver pathologist - evaluating >100 liver biopsies per year)	>20 years	Disagree	Disagree	NASH Clinical Research Network (NASH-CRN) scoring system	NASH Clinical Research Network (NASH-CRN) scoring system	Disagree	Agree	Agree	Agree	Agree	Agree	Agree	Agree	Agree	≥1-stage fibrosis regression, No worsening of steatohepatitis, Quantitative change in collagen proportionate area, Composite histological scores (e.g., NAS + fibrosis)	Agree	Agree	Agree	Strongly Agree	Strongly Agree	Strongly Agree	Strongly Agree	Strongly Agree	Accuracy, Reproducibility, Interpretability (explainability), Generalizability across populations	Manual histopathology by expert liver pathologist, Central histopathology review by expert panel	No	Yes (routinely)	Disagree	Disagree	Agree	Disagree	Disagree	Disagree	Disagree	Agree	Agree	Agree	Strongly Agree	Agree	Agree	No	Neither Agree nor Disagree	Agree	Disagree	Agree	Agree	Financial considerations/high investment costs for digital scanner, server storage and software., Lack of formal guidelines and/or regulatory oversight of DP/AI solutions	Agree	Agree
Pathologist (expert liver pathologist - evaluating >100 liver biopsies per year)	11–20 years	Strongly Agree	Strongly Agree	NASH Clinical Research Network (NASH-CRN) scoring system, Steatosis, Activity and Fibrosis (SAF) scoring system	NASH Clinical Research Network (NASH-CRN) scoring system	Agree	Neither Agree nor Disagree	Neither Agree nor Disagree	Neither Agree nor Disagree	Neither Agree nor Disagree	Agree	Agree	Agree	Agree	Quantitative change in collagen proportionate area	Strongly Agree	Agree	Strongly Agree	Strongly Agree	Agree	Agree	Strongly Agree	Disagree	Accuracy, Reproducibility, Correlation with clinical outcomes, Interpretability (explainability)	Manual histopathology by expert liver pathologist, Central histopathology review by expert panel, Concordance with regulatory agency-approved scoring systems (e.g., NASH CRN)	Yes	Yes (for research only)	Agree	Agree	Agree	Agree	Agree	Disagree	Neither Agree nor Disagree	Agree	Agree	Agree	Agree	Agree	Agree	Yes	Neither Agree nor Disagree	Neither Agree nor Disagree	Agree	Agree	Strongly Agree	Financial considerations/high investment costs for digital scanner, server storage and software., Lack of formal guidelines and/or regulatory oversight of DP/AI solutions, Lack of standardized training for pathologists to adopt DP/AI solutions in routine practice	Strongly Agree	Agree
Pathologist (expert liver pathologist - evaluating >100 liver biopsies per year)	>20 years	Disagree	Disagree	NASH Clinical Research Network (NASH-CRN) scoring system	NASH Clinical Research Network (NASH-CRN) scoring system	Neither Agree nor Disagree	Agree	Neither Agree nor Disagree	Disagree	Neither Agree nor Disagree	Agree	Agree	Agree	Agree	≥1-stage fibrosis regression, Quantitative change in collagen proportionate area, Fibrosis progression prevention, Composite histological scores (e.g., NAS + fibrosis)	Agree	Agree	Agree	Agree	Agree	Agree	Agree	Agree	Accuracy, Reproducibility, Correlation with clinical outcomes, Interpretability (explainability), Generalizability across populations	Manual histopathology by expert liver pathologist, Elastography (e.g., FibroScan, MRE), Composite non-invasive scoring systems (e.g., FIB-4, NAFLD fibrosis score), Composite trial endpoints (e.g., ≥1-stage fibrosis regression + no worsening of steatohepatitis), Concordance with regulatory agency-approved scoring systems (e.g., NASH CRN)	No	No	Agree	Agree	Agree	Agree	Agree	Neither Agree nor Disagree	Neither Agree nor Disagree	Agree	Neither Agree nor Disagree	Agree	Agree	Disagree	Neither Agree nor Disagree	No	Agree	Do not know/prefer not to answer	Do not know/prefer not to answer	Agree	Agree	Financial considerations/high investment costs for digital scanner, server storage and software., Lack of formal guidelines and/or regulatory oversight of DP/AI solutions, Lack of consensus on the most appropriate comparator or “ground truth” to be used for validation of DP/AI solutions in MASH for clinical practice and clinical trials, Lack of standardized training for pathologists to adopt DP/A…	Agree	Strongly Agree
Pathologist (expert liver pathologist - evaluating >100 liver biopsies per year)	11–20 years	Agree	Agree	NASH Clinical Research Network (NASH-CRN) scoring system	NASH Clinical Research Network (NASH-CRN) scoring system	Agree	Agree	Agree	Agree	Agree	Agree	Agree	Agree	Agree	≥1-stage fibrosis regression, No worsening of steatohepatitis, Quantitative change in collagen proportionate area	Strongly Agree	Agree	Agree	Agree	Strongly Agree	Strongly Agree	Agree	Agree	Accuracy, Reproducibility, Correlation with clinical outcomes, Interpretability (explainability), Generalizability across populations	Manual histopathology by expert liver pathologist, Central histopathology review by expert panel	Yes	Yes (routinely)	Agree	Agree	Agree	Agree	Agree	Agree	Agree	Agree	Strongly Agree	Agree	Agree	Agree	Agree	No	Do not know/prefer not to answer	Do not know/prefer not to answer	Do not know/prefer not to answer	Do not know/prefer not to answer	Agree	Financial considerations/high investment costs for digital scanner, server storage and software., Lack of formal guidelines and/or regulatory oversight of DP/AI solutions, Lack of consensus on the most appropriate comparator or “ground truth” to be used for validation of DP/AI solutions in MASH for clinical practice and clinical trials, Lack of standardized training for pathologists to adopt DP/A…	Agree	Agree
Pathologist (expert liver pathologist - evaluating >100 liver biopsies per year)	5–10 years	Neither Agree nor Disagree	Neither Agree nor Disagree	NASH Clinical Research Network (NASH-CRN) scoring system, Steatosis, Activity and Fibrosis (SAF) scoring system	NASH Clinical Research Network (NASH-CRN) scoring system, Steatosis, Activity and Fibrosis (SAF) scoring system	Neither Agree nor Disagree	Agree	Agree	Neither Agree nor Disagree	Agree	Neither Agree nor Disagree	Neither Agree nor Disagree	Agree	Neither Agree nor Disagree	Composite histological scores (e.g., NAS + fibrosis)	Strongly Disagree	Neither Agree nor Disagree	Agree	Agree	Agree	Strongly Disagree	Strongly Disagree	Agree	Accuracy, Reproducibility, Correlation with clinical outcomes, Interpretability (explainability), Generalizability across populations	Manual histopathology by expert liver pathologist, Elastography (e.g., FibroScan, MRE), Composite non-invasive scoring systems (e.g., FIB-4, NAFLD fibrosis score), Clinical outcomes (e.g., liver-related events, mortality), Central histopathology review by expert panel, Composite trial endpoints (e.g., ≥1-stage fibrosis regression + no worsening of steatohepatitis), Concordance with regulatory age…	No	Yes (for research only)	Neither Agree nor Disagree	Neither Agree nor Disagree	Disagree	Neither Agree nor Disagree	Neither Agree nor Disagree	Disagree	Neither Agree nor Disagree	Agree	Agree	Agree	Agree	Agree	Agree	No	Do not know/prefer not to answer	Do not know/prefer not to answer	Do not know/prefer not to answer	Do not know/prefer not to answer	Agree	Financial considerations/high investment costs for digital scanner, server storage and software., Lack of formal guidelines and/or regulatory oversight of DP/AI solutions, Lack of consensus on the most appropriate comparator or “ground truth” to be used for validation of DP/AI solutions in MASH for clinical practice and clinical trials, Lack of standardized training for pathologists to adopt DP/A…	Agree	Agree
Pathologist (general pathologist)	>20 years	Agree	Agree	Steatosis, Activity and Fibrosis (SAF) scoring system	Steatosis, Activity and Fibrosis (SAF) scoring system	Agree	Strongly Agree	Strongly Agree	Agree	Agree	Strongly Agree	Strongly Agree	Strongly Agree	Strongly Agree	Composite histological scores (e.g., NAS + fibrosis)	Strongly Agree	Agree	Strongly Agree	Strongly Agree	Strongly Agree	Strongly Agree	Agree	Strongly Agree	Accuracy, Reproducibility, Interpretability (explainability)	Manual histopathology by expert liver pathologist	No	No	Agree	Agree	Agree	Agree	Agree	Agree	Agree	Strongly Agree	Agree	Agree	Agree	Agree	Agree	No	Neither Agree nor Disagree	Agree	Agree	Agree	Agree	Financial considerations/high investment costs for digital scanner, server storage and software., Lack of standardized training for pathologists to adopt DP/AI solutions in routine practice	Strongly Agree	Agree
Pathologist (expert liver pathologist - evaluating >100 liver biopsies per year)	5–10 years	Disagree	Disagree	NASH Clinical Research Network (NASH-CRN) scoring system	NASH Clinical Research Network (NASH-CRN) scoring system	Neither Agree nor Disagree	Agree	Agree	Agree	Agree	Strongly Agree	Strongly Agree	Strongly Agree	Strongly Agree	≥1-stage fibrosis regression, No worsening of steatohepatitis, Quantitative change in collagen proportionate area, Fibrosis progression prevention, Composite histological scores (e.g., NAS + fibrosis)	Strongly Agree	Strongly Agree	Strongly Agree	Strongly Agree	Strongly Agree	Strongly Agree	Strongly Agree	Strongly Agree	Accuracy, Reproducibility, Correlation with clinical outcomes, Interpretability (explainability), Generalizability across populations	Manual histopathology by expert liver pathologist, Elastography (e.g., FibroScan, MRE), Composite non-invasive scoring systems (e.g., FIB-4, NAFLD fibrosis score), Clinical outcomes (e.g., liver-related events, mortality), Central histopathology review by expert panel, Composite trial endpoints (e.g., ≥1-stage fibrosis regression + no worsening of steatohepatitis), Concordance with regulatory age…	Yes	Yes (routinely)	Agree	Agree	Strongly Agree	Agree	Agree	Agree	Agree	Agree	Agree	Agree	Agree	Agree	Agree	No	Neither Agree nor Disagree	Neither Agree nor Disagree	Neither Agree nor Disagree	Neither Agree nor Disagree	Neither Agree nor Disagree	Financial considerations/high investment costs for digital scanner, server storage and software., Lack of formal guidelines and/or regulatory oversight of DP/AI solutions, Lack of consensus on the most appropriate comparator or “ground truth” to be used for validation of DP/AI solutions in MASH for clinical practice and clinical trials, Lack of standardized training for pathologists to adopt DP/A…	Strongly Agree	Strongly Agree
Pathologist (general pathologist with interest in liver pathology)	11–20 years	Agree	Disagree	NASH Clinical Research Network (NASH-CRN) scoring system	NASH Clinical Research Network (NASH-CRN) scoring system	Neither Agree nor Disagree	Agree	Neither Agree nor Disagree	Agree	Agree	Agree	Agree	Agree	Agree	Fibrosis progression prevention, Composite histological scores (e.g., NAS + fibrosis)	Agree	Neither Agree nor Disagree	Agree	Strongly Agree	Strongly Agree	Strongly Agree	Strongly Agree	Strongly Agree	Accuracy, Reproducibility, Correlation with clinical outcomes, Interpretability (explainability)	Clinical outcomes (e.g., liver-related events, mortality), Central histopathology review by expert panel, Composite trial endpoints (e.g., ≥1-stage fibrosis regression + no worsening of steatohepatitis)	No	No	Neither Agree nor Disagree	Agree	Agree	Agree	Agree	Agree	Agree	Agree	Agree	Neither Agree nor Disagree	Neither Agree nor Disagree	Neither Agree nor Disagree	Neither Agree nor Disagree	No	Do not know/prefer not to answer	Do not know/prefer not to answer	Do not know/prefer not to answer	Do not know/prefer not to answer	Do not know/prefer not to answer	Financial considerations/high investment costs for digital scanner, server storage and software., Lack of formal guidelines and/or regulatory oversight of DP/AI solutions, Lack of consensus on the most appropriate comparator or “ground truth” to be used for validation of DP/AI solutions in MASH for clinical practice and clinical trials, Lack of standardized training for pathologists to adopt DP/A…	Agree	Strongly Agree
Pathologist (expert liver pathologist - evaluating >100 liver biopsies per year)	>20 years	Strongly Agree	Strongly Agree	NASH Clinical Research Network (NASH-CRN) scoring system	NASH Clinical Research Network (NASH-CRN) scoring system	Neither Agree nor Disagree	Neither Agree nor Disagree	Disagree	Disagree	Disagree	Agree	Disagree	Disagree	Agree	Quantitative change in collagen proportionate area, Fibrosis progression prevention	Strongly Agree	Agree	Agree	Neither Agree nor Disagree	Agree	Agree	Neither Agree nor Disagree	Agree	Accuracy, Reproducibility, Generalizability across populations	Manual histopathology by expert liver pathologist, Clinical outcomes (e.g., liver-related events, mortality), Central histopathology review by expert panel, Concordance with regulatory agency-approved scoring systems (e.g., NASH CRN)	Yes	Yes (for research only)	Agree	Disagree	Neither Agree nor Disagree	Agree	Disagree	Disagree	Neither Agree nor Disagree	Neither Agree nor Disagree	Neither Agree nor Disagree	Agree	Agree	Agree	Agree	No	Neither Agree nor Disagree	Neither Agree nor Disagree	Disagree	Agree	Disagree	Financial considerations/high investment costs for digital scanner, server storage and software., Lack of formal guidelines and/or regulatory oversight of DP/AI solutions, Lack of consensus on the most appropriate comparator or “ground truth” to be used for validation of DP/AI solutions in MASH for clinical practice and clinical trials	Neither Agree nor Disagree	Disagree
Pathologist (expert liver pathologist - evaluating >100 liver biopsies per year)	>20 years	Disagree	Strongly Disagree	NASH Clinical Research Network (NASH-CRN) scoring system, Steatosis, Activity and Fibrosis (SAF) scoring system	NASH Clinical Research Network (NASH-CRN) scoring system, Steatosis, Activity and Fibrosis (SAF) scoring system	Disagree	Agree	Agree	Agree	Agree	Agree	Agree	Agree	Agree	Quantitative change in collagen proportionate area, Fibrosis progression prevention	Strongly Agree	Agree	Agree	Disagree	Agree	Agree	Strongly Agree	Disagree	Accuracy, Reproducibility, Correlation with clinical outcomes	Manual histopathology by expert liver pathologist, Central histopathology review by expert panel	No	Yes (for research only)	Agree	Agree	Agree	Agree	Agree	Agree	Agree	Agree	Agree	Agree	Agree	Agree	Agree	No	Do not know/prefer not to answer	Do not know/prefer not to answer	Do not know/prefer not to answer	Do not know/prefer not to answer	Neither Agree nor Disagree	Financial considerations/high investment costs for digital scanner, server storage and software., Lack of formal guidelines and/or regulatory oversight of DP/AI solutions, Lack of consensus on the most appropriate comparator or “ground truth” to be used for validation of DP/AI solutions in MASH for clinical practice and clinical trials	Agree	Agree
